# Supplementary material for: SHARK: A Specialized Host for Assembling R6K Plasmids
Source: ACS Synth Biol. 2026 Jan 13;15(2):867–75. doi: 10.1021/acssynbio.5c00749 (PMC12930497; doi:10.1021/acssynbio.5c00749)
Supplement: Supplementary file 2 [file sb5c00749_si_002.zip]

Archive with 32 entries (32 files):
- dna_parts.fasta
- __MACOSX/._dna_parts.fasta
- p15A-mScarI.gb
- __MACOSX/._p15A-mScarI.gb
- p15A-PRO1O2-sfGFP.gb
- __MACOSX/._p15A-PRO1O2-sfGFP.gb
- pOSIP-CH-RFP.gb
- __MACOSX/._pOSIP-CH-RFP.gb
- pR6K-mScarI.gb
- __MACOSX/._pR6K-mScarI.gb
- pREMORAv1.0.gb
- __MACOSX/._pREMORAv1.0.gb
- pSHARK1.gb
- __MACOSX/._pSHARK1.gb
- pSHARK2.gb
- __MACOSX/._pSHARK2.gb
- pSHARK3.gb
- __MACOSX/._pSHARK3.gb
- pSHARK4.gb
- __MACOSX/._pSHARK4.gb
- pSHARK5.gb
- __MACOSX/._pSHARK5.gb
- pSHARK6.gb
- __MACOSX/._pSHARK6.gb
- pSHARK7.gb
- __MACOSX/._pSHARK7.gb
- pSHARK8.gb
- __MACOSX/._pSHARK8.gb
- pSHARK9.gb
- __MACOSX/._pSHARK9.gb
- pSHARK10.gb
- __MACOSX/._pSHARK10.gb
