# Supplementary material for: SHARK: A Specialized Host for Assembling R6K Plasmids
Source: ACS Synth Biol. 2026 Jan 13;15(2):867–75. doi: 10.1021/acssynbio.5c00749 (PMC12930497; doi:10.1021/acssynbio.5c00749)
Supplement: Supplementary file 2 [file sb5c00749_si_002.zip › p15A-mScarI.gb]

LOCUS       p15A-mScarI             4906 bp ds-DNA     circular     06-SEP-2025
DEFINITION  .
FEATURES             Location/Qualifiers
     rep_origin      complement(114..659)
                     /label="p15A ori"
                     /ApEinfo_revcolor="#85dae9"
                     /ApEinfo_fwdcolor="#85dae9"
                     /note="Plasmids containing the medium-copy-number p15A origin of replication can be propagated in E. coli cells that contain a second plasmid with the ColE1 origin."
                     /direction="LEFT"
     misc_feature    complement(748..1563)
                     /label="KanR"
                     /ApEinfo_revcolor="#faac61"
                     /ApEinfo_fwdcolor="#faac61"
     misc_feature    1664..1716
                     /label="L3S3P21 - BsaI-Safe"
                     /ApEinfo_revcolor="#84b0dc"
                     /ApEinfo_fwdcolor="#84b0dc"
     misc_feature    1664..2642
                     /label="RPU-mScarI"
                     /ApEinfo_revcolor="#f58a5e"
                     /ApEinfo_fwdcolor="#f58a5e"
     misc_feature    1736..1770
                     /label="PJ23101"
                     /ApEinfo_revcolor="#9eafd2"
                     /ApEinfo_fwdcolor="#9eafd2"
     misc_feature    1775..1849
                     /label="RiboJ"
                     /ApEinfo_revcolor="#c7b0e3"
                     /ApEinfo_fwdcolor="#c7b0e3"
     misc_RNA        1777..1826
                     /label="sTRSV HHRz"
                     /ApEinfo_revcolor="#c7b0e3"
                     /ApEinfo_fwdcolor="#c7b0e3"
                     /note="hammerhead ribozyme from the tobacco ringspot virus satellite RNA (Khvorova et al., 2003)"
     misc_feature    1850..1874
                     /label="KT06"
                     /ApEinfo_revcolor="#ffef86"
                     /ApEinfo_fwdcolor="#ffef86"
     misc_feature    1875..2573
                     /label="mScarlet-I"
                     /ApEinfo_revcolor="#f8d3a9"
                     /ApEinfo_fwdcolor="#f8d3a9"
     CDS             1875..2573
                     /label="mScarI"
                     /ApEinfo_revcolor="#84b0dc"
                     /ApEinfo_fwdcolor="#84b0dc"
                     /translation="MVSKGEAVIKEFMRFKVHMEGSMNGHEFEIEGEGEGRPYEGTQTAKLKVTKGGPLPFSWDILSPQFMYGSRAFIKHPADIPDYYKQSFPEGFKWERVMNFEDGGAVTVTQDTSLEDGTLIYKVKLRGTNFPPDGPVMQKKTMGWEASTERLYPEDGVLKGDIKMALRLKDGGRYLADFKTTYKAKKPVQMPGAYNVDRKLDITSHNEDYTVVEQYERSEGRHSTGGMDELYK*"
     misc_feature    2582..2642
                     /label="L3S2P21"
                     /ApEinfo_revcolor="#84b0dc"
                     /ApEinfo_fwdcolor="#84b0dc"
     misc_feature    2647..2700
                     /label="PLacIQ"
                     /ApEinfo_revcolor="#75c6a9"
                     /ApEinfo_fwdcolor="#75c6a9"
     misc_feature    2729..3811
                     /label="lacI"
                     /ApEinfo_revcolor="#f58a5e"
                     /ApEinfo_fwdcolor="#f58a5e"
     misc_feature    3830..4453
                     /label="tetR"
                     /ApEinfo_revcolor="#75c6a9"
                     /ApEinfo_fwdcolor="#75c6a9"
     misc_feature    4457..4573
                     /label="Native AraC Terminator (2SNP)"
                     /ApEinfo_revcolor="#804000"
                     /ApEinfo_fwdcolor="#804000"
     misc_feature    4457..4708
                     /label="IOT (araC terminator)"
                     /ApEinfo_revcolor="#b7e6d7"
                     /ApEinfo_fwdcolor="#b7e6d7"
     primer_bind     complement(4636..4655)
                     /label="pBRrevBam"
                     /ApEinfo_revcolor="#b7e6d7"
                     /ApEinfo_fwdcolor="#b7e6d7"
                     /note="pBR322 vectors, tet region, downstream of BamHI, reverse primer"
ORIGIN
        1 ctcggtcgtt cgactgcggc gagcggaaat ggcttacgaa cggggcggag atttcctgga
       61 agatgccagg aagatactta acagggaagt gagagggccg cggcaaagcc gtttttccat
      121 aggctccgcc cccctgacaa gcatcacgaa atctgacgct caaatcagtg gtggcgaaac
      181 ccgacaggac tataaagata ccaggcgttt ccccctggcg gctccctcgt gcgctctcct
      241 gttcctgcct ttcggtttac cggtgtcatt ccgctgttat ggccgcgttt gtctcattcc
      301 acgcctgaca ctcagttccg ggtaggcagt tcgctccaag ctggactgta tgcacgaacc
      361 ccccgttcag tccgaccgct gcgccttatc cggtaactat cgtcttgagt ccaacccgga
      421 aagacatgca aaagcaccac tggcagcagc cactggtaat tgatttagag gagttagtct
      481 tgaagtcatg cgccggttaa ggctaaactg aaaggacaag ttttggtgac tgcgctcctc
      541 caagccagtt acctcggttc aaagagttgg tagctcagag aaccttcgaa aaaccgccct
      601 gcaaggcggt tttttcgttt tcagagcaag agattacgcg cagaccaaaa cgatctcaag
      661 aagatcatct tattaagggg tctgacgctc agtggaacga aaaatcaatc taaagtatat
      721 atgagtaaac ttggtctgac agttacctta gaaaaactca tcgagcatca aatgaaactg
      781 caatttattc atatcaggat tatcaatacc atatttttga aaaagccgtt tctgtaatga
      841 aggagaaaac tcaccgaggc agttccatag gatggcaaga tcctggtatc ggtctgcgat
      901 tccgactcgt ccaacatcaa tacaacctat taatttcccc tcgtcaaaaa taaggttatc
      961 aagtgagaaa tcaccatgag tgacgactga atccggtgag aatggcaaaa gcttatgcat
     1021 ttctttccag acttgttcaa caggccagcc attacgctcg tcatcaaaat cactcgcatc
     1081 aaccaaaccg ttattcattc gtgattgcgc ctgagcgaga cgaaatacgc gatcgctgtt
     1141 aaaaggacaa ttacaaacag gaatcgaatg caaccggcgc aggaacactg ccagcgcatc
     1201 aacaatattt tcacctgaat caggatattc ttctaatacc tggaatgctg ttttcccggg
     1261 gatcgcagtg gtgagtaacc atgcatcatc aggagtacgg ataaaatgct tgatggtcgg
     1321 aagaggcata aattccgtca gccagtttag tctgaccatc tcatctgtaa catcattggc
     1381 aacgctacct ttgccatgtt tcagaaacaa ctctggcgca tcgggcttcc catacaatcg
     1441 atagattgtc gcacctgatt gcccgacatt atcgcgagcc catttatacc catataaatc
     1501 agcatccatg ttggaattta atcgcggcct ggagcaagac gtttcccgtt gaatatggct
     1561 cataacaccc cttgtattac tgtttatgta agcagacagt tttattgttc atgatgatat
     1621 atttttatct tgtgcaatgt acatcagaga ttttgagaca caaccaatta ttgaaggcct
     1681 ccctaacggg gggccttttt ttgtttctgg tctGccgctt gataagtccc taactTTTAC
     1741 AGCTAGCTCA GTCCTAGGTA TTATGCTAGC ctgaagctgt caccggatgt gctttccggt
     1801 ctgatgagtc cgtgaggacg aaacagcctc tacaaataat tttgtttaaC ATAATATTTC
     1861 TCTTCCGGTA TAAAatggtc agtaaaggcg aagcagttat caaagagttc atgcgcttca
     1921 aagttcatat ggaagggtcg atgaacgggc acgaatttga aattgaaggc gaaggcgaag
     1981 gccgcccata tgaagggacc caaaccgcaa agcttaaggt tactaaaggc ggtccattac
     2041 ccttttcgtg ggacatttta agcccacagt ttatgtacgg gagtcgcgct ttcatcaagc
     2101 accctgcgga catcccagat tactacaaac agtctttccc cgaggggttc aagtgggagc
     2161 gcgtgatgaa cttcgaggat ggcggagccg tgacggtcac ccaagatacc tctttggagg
     2221 acggtacgtt gatctacaaa gtgaaattgc gtggcacgaa ttttccacct gatgggcctg
     2281 tcatgcagaa aaagacaatg ggatgggaag cttccacgga gcgcctttac ccagaggacg
     2341 gtgttcttaa aggggatatc aaaatggcgc tgcgtcttaa agatggaggc cgctacctgg
     2401 cggacttcaa gactacttac aaggccaaaa aaccagtgca gatgccgggt gcgtacaatg
     2461 tagatcgtaa attagatatt acaagtcaca atgaagatta cacggtcgta gagcagtatg
     2521 agcgcagtga ggggcgtcac tctacgggcg gtatggacga gttatacaag taatgaaggt
     2581 Actcggtacc aaattccaga aaagaggcct cccgaaaggg gggccttttt tcgttttggt
     2641 ccaatggcgg cgcgccatcg aatggcgcaa aacctttcgc ggtatggcat gatagcgccc
     2701 ggaagagagt caattcaggg tggtgaatat gaaaccagta acgttatacg atgtcgcaga
     2761 gtatgccggt gtctcttatc agaccgtttc ccgcgtggtg aaccaggcca gccacgtttc
     2821 tgcgaaaacg cgggaaaaag tggaagcggc gatggcggag ctgaattaca ttcccaaccg
     2881 cgtggcacaa caactggcgg gcaaacagtc gttgctgatt ggcgttgcca cctccagtct
     2941 ggccctgcac gcgccgtcgc aaattgtcgc ggcgattaaa tctcgcgccg atcaactggg
     3001 tgccagcgtg gtggtgtcga tggtagaacg aagcggcgtc gaagcctgta aagcggcggt
     3061 gcacaatctt ctcgcgcaac gcgtcagtgg gctgatcatt aactatccgc tggatgacca
     3121 ggatgccatt gctgtggaag ctgcctgcac taatgttccg gcgttatttc ttgatgtctc
     3181 tgaccagaca cccatcaaca gtattatttt ctcccatgag gacggtacgc gactgggcgt
     3241 ggagcatctg gtcgcattgg gtcaccagca aatcgcgctg ttagcgggcc cattaagttc
     3301 tgtctcggcg cgtctgcgtc tggctggctg gcataaatat ctcactcgca atcaaattca
     3361 gccgatagcg gaacgggaag gcgactggag tgccatgtcc ggttttcaac aaaccatgca
     3421 aatgctgaat gagggcatcg ttcccactgc gatgctggtt gccaacgatc agatggcgct
     3481 gggcgcaatg cgcgccatta ccgagtccgg gctgcgcgtt ggtgcggata tctcggtagt
     3541 gggatacgac gataccgaag atagctcatg ttatatcccg ccgttaacca ccatcaaaca
     3601 ggattttcgc ctgctggggc aaaccagcgt ggaccgcttg ctgcaactct ctcagggcca
     3661 ggcggtgaag ggcaatcagc tgttgccagt ctcactggtg aaaagaaaaa ccaccctggc
     3721 gcccaatacg caaaccgcct ctccccgcgc gttggccgat tcattaatgc agctggcacg
     3781 acaggtttcc cgactggaaa gcgggcagtg ataatccagg aggaaaaaaa tgtccagatt
     3841 agataaaagt aaagtgatta acagcgcatt agagctgctt aatgaggtcg gaatcgaagg
     3901 tttaacaacc cgtaaactcg cccagaagct aggtgtagag cagcctacat tgtattggca
     3961 tgtaaaaaat aagcgggctt tgctcgacgc cttagccatt gagatgttag ataggcacca
     4021 tactcacttt tgccctttag aaggggaaag ctggcaagat tttttacgta ataacgctaa
     4081 aagttttaga tgtgctttac taagtcatcg cgatggagca aaagtacatt taggtacacg
     4141 gcctacagaa aaacagtatg aaactctcga aaatcaatta gcctttttat gccaacaagg
     4201 tttttcacta gagaatgcat tatatgcact cagcgctgtg gggcatttta ctttaggttg
     4261 cgtattggaa gatcaagagc atcaagtcgc taaagaagaa agggaaacac ctactactga
     4321 tagtatgccg ccattattac gacaagctat cgaattattt gatcaccaag gtgcagagcc
     4381 agccttctta ttcggccttg aattgatcat atgcggatta gaaaaacaac ttaaatgtga
     4441 aagtgggtcc taataattgg taacgaatca gacaattgac ggctcgaggg agtagcatag
     4501 ggtttgcaga atccctgctt cgtccatttg acaggcacat tatgcatcga tgataagctg
     4561 tcaaacatga gcagatcctc tacgccggac gcatcgtggc cggcatcacc ggcgccacag
     4621 gtgcggttgc tggcgcctat atcgccgaca tcaccgatgg ggaagatcgg gctcgccact
     4681 tcgggctcat gagcaaatat tttatctgag gtgcttcctc gctcactgac tcgctgcacg
     4741 aggcagacct cagcgctagc ggagtgtata ctggcttact atgttggcac tgatgagggt
     4801 gtcagtgaag tgcttcatgt ggcaggagaa aaaaggctgc accggtgcgt cagcagaata
     4861 tgtgatacag gatatattcc gcttcctcgc tcactgactc gctacg
//
