# Supplementary material for: SHARK: A Specialized Host for Assembling R6K Plasmids
Source: ACS Synth Biol. 2026 Jan 13;15(2):867–75. doi: 10.1021/acssynbio.5c00749 (PMC12930497; doi:10.1021/acssynbio.5c00749)
Supplement: Supplementary file 2 [file sb5c00749_si_002.zip › p15A-PRO1O2-sfGFP.gb]

LOCUS       p15A-PRO1O2-sfGFP       4953 bp ds-DNA     circular     06-SEP-2025
DEFINITION  .
FEATURES             Location/Qualifiers
     rep_origin      complement(1..546)
                     /label="p15A ori"
                     /ApEinfo_revcolor="#85dae9"
                     /ApEinfo_fwdcolor="#85dae9"
                     /note="Plasmids containing the medium-copy-number p15A origin of replication can be propagated in E. coli cells that contain a second plasmid with the ColE1 origin."
                     /direction="LEFT"
     misc_feature    complement(635..1450)
                     /label="KanR"
                     /ApEinfo_revcolor="#faac61"
                     /ApEinfo_fwdcolor="#faac61"
     misc_feature    1551..1603
                     /label="L3S3P21 - BsaI-Safe"
                     /ApEinfo_revcolor="#84b0dc"
                     /ApEinfo_fwdcolor="#84b0dc"
     misc_feature    1608..1684
                     /label="PRO1O2"
                     /ApEinfo_revcolor="#f58a5e"
                     /ApEinfo_fwdcolor="#f58a5e"
     misc_feature    1633..1649
                     /label="PRO2"
                     /ApEinfo_revcolor="#85dae9"
                     /ApEinfo_fwdcolor="#85dae9"
     misc_feature    1647..1652
                     /label=-35
                     /ApEinfo_revcolor="#85dae9"
                     /ApEinfo_fwdcolor="#85dae9"
     misc_feature    1657..1673
                     /label="PRO1"
                     /ApEinfo_revcolor="#b7e6d7"
                     /ApEinfo_fwdcolor="#b7e6d7"
     misc_feature    1670..1675
                     /label=-10
                     /ApEinfo_revcolor="#b4abac"
                     /ApEinfo_fwdcolor="#b4abac"
     misc_feature    1689..1763
                     /label="RiboJ"
                     /ApEinfo_revcolor="#c7b0e3"
                     /ApEinfo_fwdcolor="#c7b0e3"
     misc_feature    1689..2578
                     /label="RPU-GFP Unit"
                     /ApEinfo_revcolor="#ff9ccd"
                     /ApEinfo_fwdcolor="#ff9ccd"
     misc_RNA        1691..1740
                     /label="sTRSV HHRz"
                     /ApEinfo_revcolor="#c7b0e3"
                     /ApEinfo_fwdcolor="#c7b0e3"
                     /note="hammerhead ribozyme from the tobacco ringspot virus satellite RNA (Khvorova et al., 2003)"
     misc_feature    1772..1783
                     /label="B0064"
                     /ApEinfo_revcolor="#f8d3a9"
                     /ApEinfo_fwdcolor="#f8d3a9"
     misc_feature    1791..2507
                     /label="sfGFP"
                     /ApEinfo_revcolor="#75c6a9"
                     /ApEinfo_fwdcolor="#75c6a9"
     primer          2511..2538
                     /label="SHNJ084_F_BsaI-D_L3S2P21V2"
                     /note="sequence: CCATTGGGTCTCGAGGTACTCGGTACCAAATTCCAGAAAAG"
                     /ApEinfo_revcolor="#f7977a"
                     /ApEinfo_fwdcolor="#f7977a"
     misc_feature    2516..2576
                     /label="L3S2P21"
                     /ApEinfo_revcolor="#84b0dc"
                     /ApEinfo_fwdcolor="#84b0dc"
     misc_feature    2581..2634
                     /label="PLacIQ"
                     /ApEinfo_revcolor="#75c6a9"
                     /ApEinfo_fwdcolor="#75c6a9"
     misc_feature    2663..3745
                     /label="lacI"
                     /ApEinfo_revcolor="#f58a5e"
                     /ApEinfo_fwdcolor="#f58a5e"
     misc_feature    3764..4387
                     /label="tetR"
                     /ApEinfo_revcolor="#75c6a9"
                     /ApEinfo_fwdcolor="#75c6a9"
     misc_feature    4388..4642
                     /label="IOT (araC terminator)"
                     /ApEinfo_revcolor="#b7e6d7"
                     /ApEinfo_fwdcolor="#b7e6d7"
     misc_feature    4391..4507
                     /label="Native AraC Terminator (2SNP)"
                     /ApEinfo_revcolor="#804000"
                     /ApEinfo_fwdcolor="#804000"
     primer_bind     complement(4570..4589)
                     /label="pBRrevBam"
                     /ApEinfo_revcolor="#b7e6d7"
                     /ApEinfo_fwdcolor="#b7e6d7"
                     /note="pBR322 vectors, tet region, downstream of BamHI, reverse primer"
ORIGIN
        1 tttccatagg ctccgccccc ctgacaagca tcacgaaatc tgacgctcaa atcagtggtg
       61 gcgaaacccg acaggactat aaagatacca ggcgtttccc cctggcggct ccctcgtgcg
      121 ctctcctgtt cctgcctttc ggtttaccgg tgtcattccg ctgttatggc cgcgtttgtc
      181 tcattccacg cctgacactc agttccgggt aggcagttcg ctccaagctg gactgtatgc
      241 acgaaccccc cgttcagtcc gaccgctgcg ccttatccgg taactatcgt cttgagtcca
      301 acccggaaag acatgcaaaa gcaccactgg cagcagccac tggtaattga tttagaggag
      361 ttagtcttga agtcatgcgc cggttaaggc taaactgaaa ggacaagttt tggtgactgc
      421 gctcctccaa gccagttacc tcggttcaaa gagttggtag ctcagagaac cttcgaaaaa
      481 ccgccctgca aggcggtttt ttcgttttca gagcaagaga ttacgcgcag accaaaacga
      541 tctcaagaag atcatcttat taaggggtct gacgctcagt ggaacgaaaa atcaatctaa
      601 agtatatatg agtaaacttg gtctgacagt taccttagaa aaactcatcg agcatcaaat
      661 gaaactgcaa tttattcata tcaggattat caataccata tttttgaaaa agccgtttct
      721 gtaatgaagg agaaaactca ccgaggcagt tccataggat ggcaagatcc tggtatcggt
      781 ctgcgattcc gactcgtcca acatcaatac aacctattaa tttcccctcg tcaaaaataa
      841 ggttatcaag tgagaaatca ccatgagtga cgactgaatc cggtgagaat ggcaaaagct
      901 tatgcatttc tttccagact tgttcaacag gccagccatt acgctcgtca tcaaaatcac
      961 tcgcatcaac caaaccgtta ttcattcgtg attgcgcctg agcgagacga aatacgcgat
     1021 cgctgttaaa aggacaatta caaacaggaa tcgaatgcaa ccggcgcagg aacactgcca
     1081 gcgcatcaac aatattttca cctgaatcag gatattcttc taatacctgg aatgctgttt
     1141 tcccggggat cgcagtggtg agtaaccatg catcatcagg agtacggata aaatgcttga
     1201 tggtcggaag aggcataaat tccgtcagcc agtttagtct gaccatctca tctgtaacat
     1261 cattggcaac gctacctttg ccatgtttca gaaacaactc tggcgcatcg ggcttcccat
     1321 acaatcgata gattgtcgca cctgattgcc cgacattatc gcgagcccat ttatacccat
     1381 ataaatcagc atccatgttg gaatttaatc gcggcctgga gcaagacgtt tcccgttgaa
     1441 tatggctcat aacacccctt gtattactgt ttatgtaagc agacagtttt attgttcatg
     1501 atgatatatt tttatcttgt gcaatgtaca tcagagattt tgagacacaa ccaattattg
     1561 aaggcctccc taacgggggg cctttttttg tttctggtct GccGGAGtgc tgttccgctg
     1621 ggcatgctga gctaacaccg tgcgtgttga caattttacc tctggcggtg ataatggttg
     1681 cagcTACTag ctgtcaccgg atgtgctttc cggtctgatg agtccgtgag gacgaaacag
     1741 cctctacaaa taattttgtt taatactaga gaaagagggg aaatactagA ATGcgtaaag
     1801 gcgaagagct gttcactggt gtcgtcccta ttctggtgga actggatggt gatgtcaacg
     1861 gtcataagtt ttccgtgcgt ggcgagggtg aaggtgacgc aactaatggt aaactgacgc
     1921 tgaagttcat ctgtactact ggtaaactgc cggtaccttg gccgactctg gtaacgacgc
     1981 tgacttatgg tgttcagtgc tttgctcgtt atccggacca tatgaagcag catgacttct
     2041 tcaagtccgc catgccggaa ggctatgtgc aggaacgcac gatttccttt aaggatgacg
     2101 gcacgtacaa aacgcgtgcg gaagtgaaat ttgaaggcga taccctggta aaccgcattg
     2161 agctgaaagg cattgacttt aaagaagatg gcaatatcct gggccataag ctggaataca
     2221 attttaacag ccacaatgtt tacatcaccg ccgataaaca aaaaaatggc attaaagcga
     2281 attttaaaat tcgccacaac gtggaggatg gcagcgtgca gctggctgat cactaccagc
     2341 aaaacactcc aatcggtgat ggtcctgttc tgctgccaga caatcactat ctgagcacgc
     2401 aaagcgttct gtctaaagat ccgaacgaga aacgcgatca tatggttctg ctggagttcg
     2461 taaccgcagc gggcatcacg catggtatgg atgaactgta caaatgatga aggtActcgg
     2521 taccaaattc cagaaaagag gcctcccgaa aggggggcct tttttcgttt tggtccaatg
     2581 gcggcgcgcc atcgaatggc gcaaaacctt tcgcggtatg gcatgatagc gcccggaaga
     2641 gagtcaattc agggtggtga atatgaaacc agtaacgtta tacgatgtcg cagagtatgc
     2701 cggtgtctct tatcagaccg tttcccgcgt ggtgaaccag gccagccacg tttctgcgaa
     2761 aacgcgggaa aaagtggaag cggcgatggc ggagctgaat tacattccca accgcgtggc
     2821 acaacaactg gcgggcaaac agtcgttgct gattggcgtt gccacctcca gtctggccct
     2881 gcacgcgccg tcgcaaattg tcgcggcgat taaatctcgc gccgatcaac tgggtgccag
     2941 cgtggtggtg tcgatggtag aacgaagcgg cgtcgaagcc tgtaaagcgg cggtgcacaa
     3001 tcttctcgcg caacgcgtca gtgggctgat cattaactat ccgctggatg accaggatgc
     3061 cattgctgtg gaagctgcct gcactaatgt tccggcgtta tttcttgatg tctctgacca
     3121 gacacccatc aacagtatta ttttctccca tgaggacggt acgcgactgg gcgtggagca
     3181 tctggtcgca ttgggtcacc agcaaatcgc gctgttagcg ggcccattaa gttctgtctc
     3241 ggcgcgtctg cgtctggctg gctggcataa atatctcact cgcaatcaaa ttcagccgat
     3301 agcggaacgg gaaggcgact ggagtgccat gtccggtttt caacaaacca tgcaaatgct
     3361 gaatgagggc atcgttccca ctgcgatgct ggttgccaac gatcagatgg cgctgggcgc
     3421 aatgcgcgcc attaccgagt ccgggctgcg cgttggtgcg gatatctcgg tagtgggata
     3481 cgacgatacc gaagatagct catgttatat cccgccgtta accaccatca aacaggattt
     3541 tcgcctgctg gggcaaacca gcgtggaccg cttgctgcaa ctctctcagg gccaggcggt
     3601 gaagggcaat cagctgttgc cagtctcact ggtgaaaaga aaaaccaccc tggcgcccaa
     3661 tacgcaaacc gcctctcccc gcgcgttggc cgattcatta atgcagctgg cacgacaggt
     3721 ttcccgactg gaaagcgggc agtgataatc caggaggaaa aaaatgtcca gattagataa
     3781 aagtaaagtg attaacagcg cattagagct gcttaatgag gtcggaatcg aaggtttaac
     3841 aacccgtaaa ctcgcccaga agctaggtgt agagcagcct acattgtatt ggcatgtaaa
     3901 aaataagcgg gctttgctcg acgccttagc cattgagatg ttagataggc accatactca
     3961 cttttgccct ttagaagggg aaagctggca agatttttta cgtaataacg ctaaaagttt
     4021 tagatgtgct ttactaagtc atcgcgatgg agcaaaagta catttaggta cacggcctac
     4081 agaaaaacag tatgaaactc tcgaaaatca attagccttt ttatgccaac aaggtttttc
     4141 actagagaat gcattatatg cactcagcgc tgtggggcat tttactttag gttgcgtatt
     4201 ggaagatcaa gagcatcaag tcgctaaaga agaaagggaa acacctacta ctgatagtat
     4261 gccgccatta ttacgacaag ctatcgaatt atttgatcac caaggtgcag agccagcctt
     4321 cttattcggc cttgaattga tcatatgcgg attagaaaaa caacttaaat gtgaaagtgg
     4381 gtcctaataa ttggtaacga atcagacaat tgacggctcg agggagtagc atagggtttg
     4441 cagaatccct gcttcgtcca tttgacaggc acattatgca tcgatgataa gctgtcaaac
     4501 atgagcagat cctctacgcc ggacgcatcg tggccggcat caccggcgcc acaggtgcgg
     4561 ttgctggcgc ctatatcgcc gacatcaccg atggggaaga tcgggctcgc cacttcgggc
     4621 tcatgagcaa atattttatc tgaggtgctt cctcgctcac tgactcgctg cacgaggcag
     4681 acctcagcgc tagcggagtg tatactggct tactatgttg gcactgatga gggtgtcagt
     4741 gaagtgcttc atgtggcagg agaaaaaagg ctgcaccggt gcgtcagcag aatatgtgat
     4801 acaggatata ttccgcttcc tcgctcactg actcgctacg ctcggtcgtt cgactgcggc
     4861 gagcggaaat ggcttacgaa cggggcggag atttcctgga agatgccagg aagatactta
     4921 acagggaagt gagagggccg cggcaaagcc gtt
//
