# Supplementary material for: SHARK: A Specialized Host for Assembling R6K Plasmids
Source: ACS Synth Biol. 2026 Jan 13;15(2):867–75. doi: 10.1021/acssynbio.5c00749 (PMC12930497; doi:10.1021/acssynbio.5c00749)
Supplement: Supplementary file 2 [file sb5c00749_si_002.zip › pOSIP-CH-RFP.gb]

LOCUS       pOSIP-CH-RFP            5073 bp ds-DNA     circular     06-SEP-2025
DEFINITION  .
COMMENT     https://www.ncbi.nlm.nih.gov/pmc/articles/PMC4718661/
            B0031>B0064>=B0032>B0033ATG>B0033GTG
FEATURES             Location/Qualifiers
     terminator      1..32
                     /label="tonB terminator"
                     /ApEinfo_revcolor="#b7e6d7"
                     /ApEinfo_fwdcolor="#b7e6d7"
                     /note="bidirectional E. coli tonB-P14 transcription terminator"
     protein_bind    109..142
                     /label="FRT (minimal)"
                     /ApEinfo_revcolor="#faac61"
                     /ApEinfo_fwdcolor="#faac61"
                     /note="supports FLP-mediated excision but not integration (Turan and Bode, 2011)"
                     /bound_moiety="FLP recombinase from the Saccharomyces cerevisiae 2u plasmid"
     misc_feature    complement(149..862)
                     /label="lambda CI-TS"
                     /ApEinfo_revcolor="#75c6a9"
                     /ApEinfo_fwdcolor="#75c6a9"
     RBS             951..959
                     /label="Shine-Dalgarno sequence"
                     /ApEinfo_revcolor="#faac61"
                     /ApEinfo_fwdcolor="#faac61"
                     /note="full consensus sequence for ribosome-binding sites upstream of start codons in E. coli; complementary to a region in the 3' end of the 16S rRNA (Chen et al., 1994)"
     misc_feature    995..2068
                     /label="HK022 Integrase"
                     /ApEinfo_revcolor="#9eafd2"
                     /ApEinfo_fwdcolor="#9eafd2"
     promoter        2167..2269
                     /label="cat promoter"
                     /ApEinfo_revcolor="#75c6a9"
                     /ApEinfo_fwdcolor="#75c6a9"
                     /note="promoter of the E. coli cat gene encoding chloramphenicol acetyltransferase"
     misc_feature    2270..2929
                     /label="CamR"
                     /ApEinfo_revcolor="#d59687"
                     /ApEinfo_fwdcolor="#d59687"
     primer_bind     complement(2336..2355)
                     /label="CAT-R"
                     /ApEinfo_revcolor="#faac61"
                     /ApEinfo_fwdcolor="#faac61"
                     /note="Chloramphenicol resistance gene, reverse primer"
     terminator      2950..3044
                     /label="lambda t0 terminator"
                     /ApEinfo_revcolor="#c6c9d1"
                     /ApEinfo_fwdcolor="#c6c9d1"
                     /note="transcription terminator from phage lambda"
     rep_origin      3101..3489
                     /label="R6K gamma ori"
                     /ApEinfo_revcolor="#9eafd2"
                     /ApEinfo_fwdcolor="#9eafd2"
                     /note="gamma replication origin from E. coli plasmid R6K; requires the R6K initiator protein pi for replication"
     protein_bind    3500..3547
                     /label="FRT"
                     /ApEinfo_revcolor="#84b0dc"
                     /ApEinfo_fwdcolor="#84b0dc"
                     /note="FLP-mediated recombination occurs in the 8-bp core sequence TCTAGAAA (Turan and Bode, 2011)."
                     /bound_moiety="FLP recombinase from the Saccharomyces cerevisiae 2u plasmid"
     protein_bind    3577..3803
                     /label="HK022 attP"
                     /ApEinfo_revcolor="#9eafd2"
                     /ApEinfo_fwdcolor="#9eafd2"
                     /note="attachment site of phage HK022"
                     /gene="attP"
                     /bound_moiety="HK022 integrase"
     terminator      3838..4084
                     /label="-lambda tL3 terminator"
                     /ApEinfo_revcolor="#9eafd2"
                     /ApEinfo_fwdcolor="#9eafd2"
                     /note="transcription terminator tL3 from phage lambda"
     misc_feature    4089..4141
                     /label="L3S3P21 - BsaI-Safe"
                     /ApEinfo_revcolor="#84b0dc"
                     /ApEinfo_fwdcolor="#84b0dc"
     misc_feature    4089..5069
                     /label="RPU-mScarI"
                     /ApEinfo_revcolor="#f58a5e"
                     /ApEinfo_fwdcolor="#f58a5e"
     misc_feature    4161..4195
                     /label="PJ23101"
                     /ApEinfo_revcolor="#9eafd2"
                     /ApEinfo_fwdcolor="#9eafd2"
     misc_feature    4200..4274
                     /label="RiboJ"
                     /ApEinfo_revcolor="#c7b0e3"
                     /ApEinfo_fwdcolor="#c7b0e3"
     misc_RNA        4202..4251
                     /label="sTRSV HHRz"
                     /ApEinfo_revcolor="#c7b0e3"
                     /ApEinfo_fwdcolor="#c7b0e3"
                     /note="hammerhead ribozyme from the tobacco ringspot virus satellite RNA (Khvorova et al., 2003)"
     misc_feature    4283..4294
                     /label="B0064"
                     /ApEinfo_revcolor="#f8d3a9"
                     /ApEinfo_fwdcolor="#f8d3a9"
     misc_feature    4302..5000
                     /label="mScarlet-I"
                     /ApEinfo_revcolor="#f8d3a9"
                     /ApEinfo_fwdcolor="#f8d3a9"
     CDS             4302..5000
                     /label="mScarI"
                     /ApEinfo_revcolor="#84b0dc"
                     /ApEinfo_fwdcolor="#84b0dc"
                     /translation="MVSKGEAVIKEFMRFKVHMEGSMNGHEFEIEGEGEGRPYEGTQTAKLKVTKGGPLPFSWDILSPQFMYGSRAFIKHPADIPDYYKQSFPEGFKWERVMNFEDGGAVTVTQDTSLEDGTLIYKVKLRGTNFPPDGPVMQKKTMGWEASTERLYPEDGVLKGDIKMALRLKDGGRYLADFKTTYKAKKPVQMPGAYNVDRKLDITSHNEDYTVVEQYERSEGRHSTGGMDELYK*"
     misc_feature    5009..5069
                     /label="L3S2P21"
                     /ApEinfo_revcolor="#84b0dc"
                     /ApEinfo_fwdcolor="#84b0dc"
ORIGIN
        1 agtcaaaagc ctccggtcgg aggcttttga ctttctgctt actgaatttc ggtggtgccg
       61 ttaattaacc ggtgggccct catgataata atggtttctt agacgtccga agttcctatt
      121 ctctagaaag tataggaact tccctaggtc agccaaacgt ctcttcaggc cactgactag
      181 cgataacttt ccccacaacg gaacaactct cattgcatgg gatcattggg tactgtgggt
      241 ttagtggttg taaaaacacc tgaccgctat ccctgatcag tttcttgaag gtaaactcat
      301 cacccccaag tctggctatg cagaaatcac ctggctcaac agcctgctca gggtcaacga
      361 gaattaacat tccgtcagga aagcttggct tggagcctgt tggtgcggtc atggaattac
      421 cttcaacctc aagccagaat gcagaatcac tggctttttt ggttgtgctt acccatctct
      481 ccgcatcacc tttggtaaag gttctaagct taggtgagaa catccctgcc tgaacatgag
      541 aaaaaacagg gtactcatac tcacttctaa gtgacggctg catactaacc gcttcataca
      601 tctcgtagat ttctctggcg attgaagggc taaattcttc aacgctaact ttgagaattt
      661 ttgtaagcaa tgcggcgtta taagcattta atgcattgat gccattaaat aaagcaccaa
      721 cgcctgactg ccccatcccc atcttgtctg cgacagattc ctgggataag ccaagttcat
      781 ttttcttttt ttcataaatt gctttaaggc gacgtgcgtc ctcaagctgc tcttgtgtta
      841 atggtttctt ttttgtgctc atacgttaaa tctatcaccg caagggataa atatctaaca
      901 ccgtgcgtgt tgactatttt acctctggcg gtgataatgg ttgcatgtac taaggaggtt
      961 gtatacgcgt gtagcctttt gaagaggatc agaaatggga agaaggcgaa gtcatgagcg
     1021 ccgggattta ccccctaacc tttatataag aaacaatgga tattactgct acagggaccc
     1081 aaggacgggt aaagagtttg gattaggccg agacaggcga atcgcaatca ctgaagctat
     1141 acaggccaac attgagttgc tatccgggaa caggcgtgag tcactgatag acagaattaa
     1201 aggcgctgac gcaatcactc ttcatgcgtg gcttgaccga tatgaaacaa tcctcagcga
     1261 gaggggtatc aggccgaaaa ctctactcga ctacgccagc aaaatcagag caatccgaag
     1321 aaaattgccg gacaaaccgc tcgctgacat atcaacgaaa gaggtggcag caatgctaaa
     1381 cacctacgta gcagaaggca aatcggcttc cgcaaaattg atcaggtcaa cccttgttga
     1441 cgtttttcgt gaggcaatag ccgaggggca tgtggctacg aatccggtaa cagcaacccg
     1501 cacagcaaaa tcagaagtaa ggcgttcaag actgacagct aatgaatatg tcgcgatata
     1561 ccatgcagcc gaaccgctcc caatctggct gagactggca atggatttgg ctgtcgttac
     1621 agggcagaga gtaggcgatt tgtgcagaat gaaatggtca gacataaacg acaaccatct
     1681 tcacattgaa cagagtaaaa caggggctaa actcgccatt ccactaacgc taacgattga
     1741 cgcgctcaat atctcattgg ctgatacact acagcaatgc agggaggcca gcagcagtga
     1801 aactataatc gcatcaaagc atcacgatcc gctttccccg aaaacagtat caaagtattt
     1861 tacaaaggcg agaaatgcat ctggactctc atttgatgga aacccgccaa cattccatga
     1921 actgcgtagc ctgtcagcga ggctataccg gaaccagatt ggcgataagt ttgctcaacg
     1981 tcttctcggg cataaatcag attcaatggc ggcgcggtat agggacagcc gtggacggga
     2041 atgggacaaa attgaaatcg acaaatgatt ttattttgac taataatgac ctacttacca
     2101 tgggtatgga cagttttccc tttgatatgt aacgcacgtt gtggatatct ggcgaaaatg
     2161 agacgttgat cggcacgtaa gaggttccaa ctttcaccat aatgaaataa gatcactacc
     2221 gggcgtattt tttgagttat cgagattttc aggagctaag gaagctaaaa tggagaaaaa
     2281 aatcactgga tataccaccg ttgatatatc ccaatggcat cgtaaagaac attttgaggc
     2341 atttcagtca gttgctcaat gtacctataa ccagaccgtt cagctggata ttacggcctt
     2401 tttaaagacc gtaaagaaaa ataagcacaa gttttatccg gcctttattc acattcttgc
     2461 ccgcctgatg aatgctcatc cggaattccg tatggcaatg aaagacggtg agctggtgat
     2521 atgggatagt gttcaccctt gttacaccgt tttccatgag caaactgaaa cgttttcatc
     2581 gctctggagt gaataccacg acgatttccg gcagtttcta cacatatatt cgcaagatgt
     2641 ggcgtgttac ggtgaaaacc tggcctattt ccctaaaggg tttattgaga atatgttttt
     2701 cgtctcagcc aatccctggg tgagtttcac cagttttgat ttaaacgtgg ccaatatgga
     2761 caacttcttc gcccccgttt tcaccatggg caaatattat acgcaaggcg acaaggtgct
     2821 gatgccgctg gcgattcagg ttcatcatgc cgtttgtgat ggcttccatg tcggcagaat
     2881 gcttaatgaa ttacaacagt actgcgatga gtggcagggc ggggcgtaat ttgatatcga
     2941 gctcgcttgg actcctgttg atagatccag taatgacctc agaactccat ctggatttgt
     3001 tcagaacgct cggttgccgc cgggcgtttt ttattggtga gaatccaagc gtcgacctag
     3061 tgcggccgca agatccggcc acgatgcgtc cggcgtagag gatctgaaga tcagcagttc
     3121 aacctgttga tagtacgtac taagctctca tgtttcacgt actaagctct catgtttaac
     3181 gtactaagct ctcatgttta acgaactaaa ccctcatggc taacgtacta agctctcatg
     3241 gctaacgtac taagctctca tgtttcacgt actaagctct catgtttgaa caataaaatt
     3301 aatataaatc agcaacttaa atagcctcta aggttttaag ttttataaga aaaaaaagaa
     3361 tatataaggc ttttaaagct tttaaggttt aacggttgtg gacaacaagc cagggatgta
     3421 acgcactgag aagcccttag agcctctcaa agcaattttg agtgacacag gaacacttaa
     3481 cggctgacat gggaattagg aagttcctat tccgaagttc ctattctcta gaaagtatag
     3541 gaacttccat atgccatggg acaaaattga aatcgacaaa tgattttatt ttgactaata
     3601 atgacctact tacattaatt tactgataat taaagagatt ttaaatatac aacttattca
     3661 cctaaaggat gacaaaataa cattaatcac ttaaaaatca tcgcattaca ctaatctgtg
     3721 gttaaatgat agactacata atgcgacaaa acgcaacata tccagtcact atgaatcaac
     3781 tacttagata gtattagtga cctgagacag agcattagct agcttcttcg tctgtttcta
     3841 ctggtattgg cacaaacctg attccaattt gagcaaggct atgtgccatc tcgatactcg
     3901 ttcttaactc aacagaagat gctttgtgca tacagcccct cgtttattat ttatctcctc
     3961 agccagccgc tgtgctttca gtggatttcg gataacagaa aggccgggaa atacccagcc
     4021 tcgctttgta acggagtaga gacgaaagtg attgcgccta cccggatatt atcgtgagga
     4081 tgcgGGAGcc aattattgaa ggcctcccta acggggggcc tttttttgtt tctggtctGc
     4141 cgcttgataa gtccctaact TTTACAGCTA GCTCAGTCCT AGGTATTATG CTAGCctgaa
     4201 gctgtcaccg gatgtgcttt ccggtctgat gagtccgtga ggacgaaaca gcctctacaa
     4261 ataattttgt ttaatactag agaaagaggg gaaatactag Aatggtcagt aaaggcgaag
     4321 cagttatcaa agagttcatg cgcttcaaag ttcatatgga agggtcgatg aacgggcacg
     4381 aatttgaaat tgaaggcgaa ggcgaaggcc gcccatatga agggacccaa accgcaaagc
     4441 ttaaggttac taaaggcggt ccattaccct tttcgtggga cattttaagc ccacagttta
     4501 tgtacgggag tcgcgctttc atcaagcacc ctgcggacat cccagattac tacaaacagt
     4561 ctttccccga ggggttcaag tgggagcgcg tgatgaactt cgaggatggc ggagccgtga
     4621 cggtcaccca agatacctct ttggaggacg gtacgttgat ctacaaagtg aaattgcgtg
     4681 gcacgaattt tccacctgat gggcctgtca tgcagaaaaa gacaatggga tgggaagctt
     4741 ccacggagcg cctttaccca gaggacggtg ttcttaaagg ggatatcaaa atggcgctgc
     4801 gtcttaaaga tggaggccgc tacctggcgg acttcaagac tacttacaag gccaaaaaac
     4861 cagtgcagat gccgggtgcg tacaatgtag atcgtaaatt agatattaca agtcacaatg
     4921 aagattacac ggtcgtagag cagtatgagc gcagtgaggg gcgtcactct acgggcggta
     4981 tggacgagtt atacaagtaa tgaaggtAct cggtaccaaa ttccagaaaa gaggcctccc
     5041 gaaagggggg ccttttttcg ttttggtccG CTT
//
