# Supplementary material for: SHARK: A Specialized Host for Assembling R6K Plasmids
Source: ACS Synth Biol. 2026 Jan 13;15(2):867–75. doi: 10.1021/acssynbio.5c00749 (PMC12930497; doi:10.1021/acssynbio.5c00749)
Supplement: Supplementary file 2 [file sb5c00749_si_002.zip › pR6K-mScarI.gb]

LOCUS       pR6K-mScarI             2382 bp ds-DNA     circular     06-SEP-2025
DEFINITION  .
FEATURES             Location/Qualifiers
     rep_origin      5..393
                     /label="R6K gamma ori"
                     /ApEinfo_revcolor="#9eafd2"
                     /ApEinfo_fwdcolor="#9eafd2"
                     /note="gamma replication origin from E. coli plasmid R6K; requires the R6K initiator protein pi for replication"
     misc_feature    complement(486..1301)
                     /label="KanR"
                     /ApEinfo_revcolor="#faac61"
                     /ApEinfo_fwdcolor="#faac61"
     misc_feature    1402..1454
                     /label="L3S3P21 - BsaI-Safe"
                     /ApEinfo_revcolor="#84b0dc"
                     /ApEinfo_fwdcolor="#84b0dc"
     misc_feature    1402..2380
                     /label="RPU-mScarI"
                     /ApEinfo_revcolor="#f58a5e"
                     /ApEinfo_fwdcolor="#f58a5e"
     misc_feature    1474..1508
                     /label="PJ23101"
                     /ApEinfo_revcolor="#9eafd2"
                     /ApEinfo_fwdcolor="#9eafd2"
     misc_feature    1513..1587
                     /label="RiboJ"
                     /ApEinfo_revcolor="#c7b0e3"
                     /ApEinfo_fwdcolor="#c7b0e3"
     misc_RNA        1515..1564
                     /label="sTRSV HHRz"
                     /ApEinfo_revcolor="#c7b0e3"
                     /ApEinfo_fwdcolor="#c7b0e3"
                     /note="hammerhead ribozyme from the tobacco ringspot virus satellite RNA (Khvorova et al., 2003)"
     misc_feature    1588..1612
                     /label="KT06"
                     /ApEinfo_revcolor="#ffef86"
                     /ApEinfo_fwdcolor="#ffef86"
     misc_feature    1613..2311
                     /label="mScarlet-I"
                     /ApEinfo_revcolor="#f8d3a9"
                     /ApEinfo_fwdcolor="#f8d3a9"
     CDS             1613..2311
                     /label="mScarI"
                     /ApEinfo_revcolor="#84b0dc"
                     /ApEinfo_fwdcolor="#84b0dc"
                     /translation="MVSKGEAVIKEFMRFKVHMEGSMNGHEFEIEGEGEGRPYEGTQTAKLKVTKGGPLPFSWDILSPQFMYGSRAFIKHPADIPDYYKQSFPEGFKWERVMNFEDGGAVTVTQDTSLEDGTLIYKVKLRGTNFPPDGPVMQKKTMGWEASTERLYPEDGVLKGDIKMALRLKDGGRYLADFKTTYKAKKPVQMPGAYNVDRKLDITSHNEDYTVVEQYERSEGRHSTGGMDELYK*"
     misc_feature    2320..2380
                     /label="L3S2P21"
                     /ApEinfo_revcolor="#84b0dc"
                     /ApEinfo_fwdcolor="#84b0dc"
ORIGIN
        1 GCTTgatctg aagatcagca gttcaacctg ttgatagtac gtactaagct ctcatgtttc
       61 acgtactaag ctctcatgtt taacgtacta agctctcatg tttaacgaac taaaccctca
      121 tggctaacgt actaagctct catggctaac gtactaagct ctcatgtttc acgtactaag
      181 ctctcatgtt tgaacaataa aattaatata aatcagcaac ttaaatagcc tctaaggttt
      241 taagttttat aagaaaaaaa agaatatata aggcttttaa agcttttaag gtttaacggt
      301 tgtggacaac aagccaggga tgtaacgcac tgagaagccc ttagagcctc tcaaagcaat
      361 tttgagtgac acaggaacac ttaacggctg acaGCAAgaa gatcatctta ttaaggggtc
      421 tgacgctcag tggaacgaaa aatcaatcta aagtatatat gagtaaactt ggtctgacag
      481 ttaccttaga aaaactcatc gagcatcaaa tgaaactgca atttattcat atcaggatta
      541 tcaataccat atttttgaaa aagccgtttc tgtaatgaag gagaaaactc accgaggcag
      601 ttccatagga tggcaagatc ctggtatcgg tctgcgattc cgactcgtcc aacatcaata
      661 caacctatta atttcccctc gtcaaaaata aggttatcaa gtgagaaatc accatgagtg
      721 acgactgaat ccggtgagaa tggcaaaagc ttatgcattt ctttccagac ttgttcaaca
      781 ggccagccat tacgctcgtc atcaaaatca ctcgcatcaa ccaaaccgtt attcattcgt
      841 gattgcgcct gagcgagacg aaatacgcga tcgctgttaa aaggacaatt acaaacagga
      901 atcgaatgca accggcgcag gaacactgcc agcgcatcaa caatattttc acctgaatca
      961 ggatattctt ctaatacctg gaatgctgtt ttcccgggga tcgcagtggt gagtaaccat
     1021 gcatcatcag gagtacggat aaaatgcttg atggtcggaa gaggcataaa ttccgtcagc
     1081 cagtttagtc tgaccatctc atctgtaaca tcattggcaa cgctaccttt gccatgtttc
     1141 agaaacaact ctggcgcatc gggcttccca tacaatcgat agattgtcgc acctgattgc
     1201 ccgacattat cgcgagccca tttataccca tataaatcag catccatgtt ggaatttaat
     1261 cgcggcctgg agcaagacgt ttcccgttga atatggctca taacacccct tgtattactg
     1321 tttatgtaag cagacagttt tattgttcat gatgatatat ttttatcttg tgcaatgtac
     1381 atcagagatt ttgagacaca accaattatt gaaggcctcc ctaacggggg gccttttttt
     1441 gtttctggtc tGccgcttga taagtcccta actTTTACAG CTAGCTCAGT CCTAGGTATT
     1501 ATGCTAGCct gaagctgtca ccggatgtgc tttccggtct gatgagtccg tgaggacgaa
     1561 acagcctcta caaataattt tgtttaaCAT AATATTTCTC TTCCGGTATA AAatggtcag
     1621 taaaggcgaa gcagttatca aagagttcat gcgcttcaaa gttcatatgg aagggtcgat
     1681 gaacgggcac gaatttgaaa ttgaaggcga aggcgaaggc cgcccatatg aagggaccca
     1741 aaccgcaaag cttaaggtta ctaaaggcgg tccattaccc ttttcgtggg acattttaag
     1801 cccacagttt atgtacggga gtcgcgcttt catcaagcac cctgcggaca tcccagatta
     1861 ctacaaacag tctttccccg aggggttcaa gtgggagcgc gtgatgaact tcgaggatgg
     1921 cggagccgtg acggtcaccc aagatacctc tttggaggac ggtacgttga tctacaaagt
     1981 gaaattgcgt ggcacgaatt ttccacctga tgggcctgtc atgcagaaaa agacaatggg
     2041 atgggaagct tccacggagc gcctttaccc agaggacggt gttcttaaag gggatatcaa
     2101 aatggcgctg cgtcttaaag atggaggccg ctacctggcg gacttcaaga ctacttacaa
     2161 ggccaaaaaa ccagtgcaga tgccgggtgc gtacaatgta gatcgtaaat tagatattac
     2221 aagtcacaat gaagattaca cggtcgtaga gcagtatgag cgcagtgagg ggcgtcactc
     2281 tacgggcggt atggacgagt tatacaagta atgaaggtAc tcggtaccaa attccagaaa
     2341 agaggcctcc cgaaaggggg gccttttttc gttttggtcc aa
//
